# Supplementary material for: Parent’s Hesitation with COVID-19 Vaccinations in Infants and Children Aged 6 Months to 5 Years
Source: Vaccines (Basel). 2022 Oct 29;10(11):1828. doi: 10.3390/vaccines10111828 (PMC9693122; doi:10.3390/vaccines10111828)
Supplement: Supplementary file 1 [file vaccines-10-01828-s001.zip]

Archive with 1 entries (1 files):
- vaccines-1950025-supplementary.pdf
